# Supplementary material for: Rescue of Escherichia coli auxotrophy by de novo small proteins
Source: eLife. 2023 Mar 15;12:e78299. doi: 10.7554/eLife.78299 (PMC10065794; doi:10.7554/eLife.78299)
Supplement: Figure 3—figure supplement 2—source data 6. — Merged image of membranes from Figure 3—figure supplement 2—source data 4 and Figure 3—figure supplement 2—source data 5 to show protein ladders for size reference alongside detected proteins of interest. Uncropped membrane from experimental replicate 2. [file elife-78299-fig3-figsupp2-data6.zip]

Archive with 4 entries (4 files):
- Figure 3-figure supplement 2 - labeled source data 6.pdf
- __MACOSX/._Figure 3-figure supplement 2 - labeled source data 6.pdf
- Figure 3-figure supplement 2-source data 6.tiff
- __MACOSX/._Figure 3-figure supplement 2-source data 6.tiff
