# Supplementary material for: Rescue of Escherichia coli auxotrophy by de novo small proteins
Source: eLife. 2023 Mar 15;12:e78299. doi: 10.7554/eLife.78299 (PMC10065794; doi:10.7554/eLife.78299)
Supplement: Figure 3—figure supplement 3—source data 3. — Uncropped gel from Hdp1opt experimental replicate 4 and Hdp1opt L27Q experimental replicate 1. Hdp1opt L27Q experimental replicate 1 is included in Figure 3—figure supplement 3 as a representative EMSA gel image. [file elife-78299-fig3-figsupp3-data3.zip]

Archive with 4 entries (4 files):
- Figure 3-figure supplement 3 - labeled source data 3.pdf
- __MACOSX/._Figure 3-figure supplement 3 - labeled source data 3.pdf
- Figure 3-figure supplement 3-source data 3.jpeg
- __MACOSX/._Figure 3-figure supplement 3-source data 3.jpeg
