# Supplementary material for: Rescue of Escherichia coli auxotrophy by de novo small proteins
Source: eLife. 2023 Mar 15;12:e78299. doi: 10.7554/eLife.78299 (PMC10065794; doi:10.7554/eLife.78299)
Supplement: Figure 3—figure supplement 4—source data 1. — NR denotes RNA subject to no reaction, OH indicates partial alkaline hydrolysis, and T1 is an RNase T1 digest of the RNA under denaturing conditions used to map the RNA sequence. (i) Probing reactions incubated with 0.05U T1 RNase for 5 min. (ii) Probing reactions incubated with 0.01U T1 RNase for 5 min. (iii) Probing reactions incubated with 0.05U T1 RNase for 10 min. Numbering of G nucleotides is shown on the left. Arrows highlight changes in RNA cleavage in the presence of Hdp1opt: black arrows indicate nucleotides with increased cleavage and white arrows indicate reduced cleavage. Sequence and/or structure characteristics of the his operator RNA are also indicated on the right (i.e., the Shine-Dalgarno sequence [SD], start codon [AUG], and stop codon [UAG] of the hisL leader peptide coding sequence). The reactions from (iii) are included in the main text figure as a representative T1 RNase probing gel image; all replicates are in included in Figure 3—figure supplement 4. All reaction sets were performed with independent RNA and protein dilutions. [file elife-78299-fig3-figsupp4-data1.zip]

Archive with 4 entries (4 files):
- Figure 3-figure supplement 4 - labeled source data 1.pdf
- __MACOSX/._Figure 3-figure supplement 4 - labeled source data 1.pdf
- Figure 3-figure supplement 4-source data 1.jpeg
- __MACOSX/._Figure 3-figure supplement 4-source data 1.jpeg
